# Supplementary material for: Double-Edged Sword Effect of Pyroptosis: The Role of Caspase-1/-4/-5/-11 in Different Levels of Apical Periodontitis
Source: Biomolecules. 2022 Nov 8;12(11):1660. doi: 10.3390/biom12111660 (PMC9687662; doi:10.3390/biom12111660)
Supplement: Supplementary file 1 [file biomolecules-12-01660-s001.zip]

Archive with 2 entries (2 files):
- biomolecules-1924891 - Supplementary 1 - proofed.pdf
- biomolecules-1924891 - Supplementary 2 - proofed.pdf
